# Supplementary material for: Peripheral Amino Acid Appearance Is Lower Following Plant Protein Fibre Products, Compared to Whey Protein and Fibre Ingestion, in Healthy Older Adults despite Optimised Amino Acid Profile
Source: Nutrients. 2022 Dec 21;15(1):35. doi: 10.3390/nu15010035 (PMC9824653; doi:10.3390/nu15010035)
Supplement: Supplementary file 1 [file nutrients-15-00035-s001.zip]

Archive with 1 entries (1 files):
- nutrients-2052970-supplementary.pdf
